# Supplementary material for: Mechanisms, detection, and impact of horizontal gene transfer in plant functional evolution
Source: Plant Cell. 2025 Aug 20;37(9):koaf195. doi: 10.1093/plcell/koaf195 (PMC12448838; doi:10.1093/plcell/koaf195)
Supplement: koaf195_Supplementary_Data [file koaf195_supplementary_data.xlsx]

## Sheet: Final_Comprehensive_Horizontal_
Authors	DOI	Transfer type	Donor species	Receiver species	Functional Impact
Hibdige et al	10.1111/nph.17328	Plant-Plant	Multiple grass species	Multiple grass species	Enhanced adaptation and stress tolerance
Dunning et al	10.1073/pnas.1810031116	Plant-Plant	Multiple grass lineages	Alloteropsis semialata	stress responses, structural integrity, disease resistance, and senescence processes
Yang et al	10.1038/s41477-019-0458-0	Plant-Plant	Various host species	Cuscuta campestris and related species	contributing to metabolic capacity and parasitic ability
Yang et al	10.1073/pnas.1608765113	Plant-Plant	Various host species	Striga, Phelipanche, Triphysaria, Phelipanche	Possible role in haustorium development
Prentice et al	10.1098/rspb.2015.2453	Plant-Plant	A species of the grass genus Poa	Festuca ovina	Supports a role in fine-scale local adaptation
Fay-Wei Li et al	10.1073/pnas.1319929111	Plant-Plant	Hornwort lineage	Fern lineage	Adaptation to low-light environments
Zhang, et al	10.1186/1471-2229-14-19	Plant-Plant	Arabidopsis thaliana (Brassicaceae)	Orobanche aegyptiaca and Cuscuta australis	Potential role in alkaloid biosynthesis
Christin et al	10.1016/j.cub.2012.01.054	Plant-Plant	C4 grass species	Alloteropsis species	Improved photosynthetic efficiency
Yoshida et al	10.1126/science.1187145	Plant-Plant	Sorghum (Sorghum bicolor) or related grass species	Striga hermonthica	Likely involved in parasitism
Wang et al	10.1038/s41477-025-01952-8	Plant-Prokaryote	Bacteria	Triticeae (wheat, barley, rye)	Enhanced drought tolerance, improved photosynthesis and increased yield
Puginier et al	10.1038/s41467-024-48787-z	Plant-Prokaryote	unclear	Trebouxiophyceae	Ability to lichenize
Marchant et al	10.1038/s41477-022-01226-7	Plant-Prokaryote	unclear	Ceratopteris richardii	Resistance to pathogens
Vancaester et al	10.1093/molbev/msaa182	Plant-Prokaryote	Prokaryotes (various)	Diatoms	Expanded metabolic capabilities
Cheng et al	10.1016/j.cell.2019.10.019	Plant-Prokaryote	Bacteria	Spirogloea muscicola/Mesotaenium endlicherianum	Various impacts (development, symbioses, responses to biotic/abiotic stresses...)
Fay-Wei Li et al	10.1038/s41477-018-0188-8	Plant-Prokaryote	Bacteria	Azolla	Confers high insect resistance in ferns
Fang et al	10.1038/s41598-017-05066-w	Plant-Prokaryote	Bacteria	Land Plants	Enhanced DNA repair mechanisms against UV radiation
Candotto-Carniel et al	10.1007/s11103-016-0468-5	Plant-Prokaryote	unclear	Trebouxiophyceae	Improvement of desiccation resistance
Yang et al	10.1111/nph.13183	Plant-Prokaryote	Actinobacteria	Land Plants	Vascular development and terrestrial adaptation
Yue et al	10.1038/ncomms2148	Plant-Prokaryote-Fungi-Virus	Prokaryotes, Fungi, Viruses	Early Land Plants (Moss)	xylem formation, plant defence, nitrogen recycling as well as the biosynthesis of starch
El Mahboubi et al	10.1101/2024.12.20.629586	Plant-Fungi	unclear	Bryophytes	Antimicrobial
Beaulieu et al	10.1038/s41588-024-02071-4	Plant-Fungi	unclear	Embryophytes	Adaptation to biotic constraints
Liu et al	10.1038/s41477-022-01129-7	Plant-Fungi	unclear	Cycas panzhihuaensis	insecticidal toxin
Watanabe et al	10.1371/journal.pone.0257173	Plant-Fungi	Epichloë species	Agrostis stolonifera and related species	AsBGNL: pathogen resistance (soil-borne fungi); AsFMOL: pathogen defense/metabolism
Wang, et al	10.1126/science.aba5435	Plant-Fungi	Epichloë aotearoae	Thinopyrum elongatum (wheatgrass)	Confers resistance to Fusarium head blight
Richards et al	10.1105/tpc.109.065805	Plant-Fungi	Various fungi and plants	Non‐angiosperms plants (Physcomitrella patens (2), lycophytes (3)) and fungi	Potentially aiding colonization of soil environments
Gilbert et al	10.1093/gbe/evac141	Plant-Insect	Plant (unknown)	Bemisia tabaci	Nutrient provisioning and plant-interaction enzymes
Xia et al	10.1016/j.cell.2021.02.014	Plant-insect	Plant (unknown)	Bemisia tabaci	Allows whiteflies to detoxify plant toxins
Lapadula et al	10.1038/s41598-020-72267-1	Plant-Insect	Plant (unknown)	Bemisia tabaci, Trialerodes vaporariorum	Defensive or ecological advantages to whiteflies
